# Supplementary material for: Imaging Cell Competition in Ex-Vivo Drosophila Adult Brains
Source: Methods Protoc. 2025 Dec 20;9(1):1. doi: 10.3390/mps9010001 (PMC12821615; doi:10.3390/mps9010001)
Supplement: Supplementary file 1 [file mps-09-00001-s001.zip]

Archive with 1 entries (1 files):
- mps-3985772-supplementary.mp4
